# Supplementary material for: Unripe Carica papaya Protects Methylglyoxal-Invoked Endothelial Cell Inflammation and Apoptosis via the Suppression of Oxidative Stress and Akt/MAPK/NF-κB Signals
Source: Antioxidants (Basel). 2021 Jul 21;10(8):1158. doi: 10.3390/antiox10081158 (PMC8388906; doi:10.3390/antiox10081158)
Supplement: Supplementary file 1 [file antioxidants-10-01158-s001.zip]

Archive with 1 entries (1 files):
- antioxidants-1284918-supplementary.pdf
